# Supplementary material for: A rotation and translation invariant method for 3D organ image classification using deep convolutional neural networks
Source: PeerJ Comput Sci. 2019 Mar 4;5:e181. doi: 10.7717/peerj-cs.181 (PMC7924426; doi:10.7717/peerj-cs.181)
Supplement: Supplemental Information 1 [file peerj-cs-05-181-s001.zip]

Archive with 5 entries (5 files):
- Code/extractPlane.m
- Code/getMultiClassConfusionMatrix.m
- Code/loadDicom.m
- Code/resampleVolume.m
- Code/symmetryViaRegistration3D.m
