# Supplementary material for: A rotation and translation invariant method for 3D organ image classification using deep convolutional neural networks
Source: PeerJ Comput Sci. 2019 Mar 4;5:e181. doi: 10.7717/peerj-cs.181 (PMC7924426; doi:10.7717/peerj-cs.181)
Supplement: Supplemental Information 1 [file peerj-cs-05-181-s001.zip › Code/resampleVolume.m]

function volDataSamp = resampleVolume(volData, diInfo)

sz = size(volData);
sp = [diInfo.PixelSpacing; diInfo.SliceThickness];

nY = sz(2) * sp(2) / sp(1); % y dim after sampling
nZ = sz(3) * sp(3) / sp(1); % number of slices after sampling

if nY ~= sz(2) || nZ ~= sz(3)
    volDataSamp = imresize3(volData, [sz(1), nY, nZ]);
else
    volDataSamp = volData;
end
